# Supplementary material for: CERTOMICS: trusted single-cell multiomics pipeline for high-resolution profiling of adoptive cellular immunotherapies
Source: Bioinformatics. 2026 Feb 25;42(3):btag096. doi: 10.1093/bioinformatics/btag096 (PMC13008325; doi:10.1093/bioinformatics/btag096)
Supplement: btag096_Supplementary_Data [file btag096_supplementary_data.zip]

Archive with 2 entries (2 files):
- Supplementary.pdf
- OP-CBIO260095_PECorr_AttachmentsFolder_Supplementary[AU].pdf
